# Supplementary material for: TASL mediates keratinocyte differentiation by regulating intracellular calcium levels and lysosomal function
Source: Sci Rep. 2024 May 14;14:10978. doi: 10.1038/s41598-024-61674-3 (PMC11094165; doi:10.1038/s41598-024-61674-3)
Supplement: Supplementary file 1 — Dataset S1. [file 41598_2024_61674_MOESM1_ESM.xlsx]

## Sheet: Sheet1
Gene	Primer F	Primer R
Horai3	CCGGGCCAAGCTCAAAG	TGGAGACCATGAGTGCAAAGA	High ORAI3 expression correlates with good prognosis in human muscle-invasive bladder cancer
Mstim1	ATTCGGCAAAACTCTGCTTC	GGCCAGAGTCTCAGCCATAG	ORAI2 modulates store-operated calcium entry and T cell-mediated immunity
Mstim2	TCGAAGTGGACGAGAGTGATG	TTTCCACTGTTTCCACAAATCC	ORAI2 modulates store-operated calcium entry and T cell-mediated immunity
Morai1	AGACTGCCTGATCGGATGGC	TTGTCCCCGAGCCATTTCCT	ORAI2 modulates store-operated calcium entry and T cell-mediated immunity
Morai2	GCAGCTACCTGGAACTCGTC	GTTGTGGATGTTGCTCACCG	ORAI2 modulates store-operated calcium entry and T cell-mediated immunity
morai3	CAGTCAGCACTCTCTGCGG	TGGCCACCATGGCGAAG	ORAI2 modulates store-operated calcium entry and T cell-mediated immunity
Horai1	GATGAGCCTCAACGAGCACT	ATTGCCACCATGGCGAAGC	ORAI2 modulates store-operated calcium entry and T cell-mediated immunity
Horai2	TGGCGGAAGCTCTACCTGAG	CGGGTACTGGTACTGCGTC	ORAI2 modulates store-operated calcium entry and T cell-mediated immunity
Htrpv6	ATGAGCGGGATGAGCTGTG	ATACTCCCGTCCGCAGATC	Expression of Transient Receptor Potential Vanilloid Channels TRPV5 and TRPV6 in Human Blood Lymphocytes and Jurkat Leukemia T Cells
hβ-actin	TGAGATGCGTTGTTACAGGAAGTC	GACTGGGCCATTCTCCTTAGAGA
Hcdk6	TGACCAGCAGCGGACAAATA	GACTTCGGGTGCTCTGTACC
Hcdc25a	CAGTTGCTGGGAAACATCAGG	TGATGTGGCCTCCCTCGTAT
Hccne2	CAGGTTTGGAGTGGGACAGT	CTTCCTCCAGCATAGCCAAA
Hccnd1	GCTCCTGGTGAACAAGCTCAA	GAAGGTCTGCGCGTGTTTG
Hccng2	CTGAGCTGCCAACGATACCT	GATCACTGGGAGGAGAGCTG
Hccng1	AAGCCTTCTGTGTTGGCATT	AAGCTCTTGCCAGAAGGTCA
Hcdkn2c	AAACGTCAATGCACAAATGG	CCAGTTCGGTCTTTCAAATCG
Hck10	GACAAAGTTCGGGCTCTGGA	CCCCTGATGTGAGTTGCCAT
Hflg	GGC AGC TAT GGT AGT GCA GA	ACT TCC GTG CTG AGA GTG TC
Hivl	AGTGGAGGTCCCATCAAAGC	CAGGCAGTCCCTTTACAGCA

## Sheet: Sheet2
Gene name	Primer Forward	Primer Reverse
β-actin	TGAGATGCGTTGTTACAGGAAGTC	GACTGGGCCATTCTCCTTAGAGA
CK10	GACAAAGTTCGGGCTCTGGA	CCCCTGATGTGAGTTGCCAT
Involucrin	AGTGGAGGTCCCATCAAAGC	CAGGCAGTCCCTTTACAGCA
Filaggrin	GGCAGCTATGGTAGTGCAGA	ACTTCCGTGCTGAGAGTGTC
